# Supplementary material for: Synergistic Effect of Nanoplastics and GenX on Human Serum Albumin: The Role of Protein Corona Formation and Co-Adsorption
Source: Toxics. 2025 Dec 22;14(1):12. doi: 10.3390/toxics14010012 (PMC12845872; doi:10.3390/toxics14010012)
Supplement: Supplementary file 1 [file toxics-14-00012-s001.zip]

Archive with 1 entries (1 files):
- toxics-4023508-supplementary.pdf
